# Supplementary material for: Omics Approaches in Uncovering Molecular Evolution and Physiology of Botanical Carnivory
Source: Plants (Basel). 2023 Jan 15;12(2):408. doi: 10.3390/plants12020408 (PMC9867145; doi:10.3390/plants12020408)
Supplement: Supplementary file 1 [file plants-12-00408-s001.zip]

Archive with 1 entries (1 files):
- plants-2092953-supplementary.pdf
